# Supplementary material for: The Husavirus Posa-Like Viruses in China, and a New Group of Picornavirales
Source: Viruses. 2020 Sep 7;12(9):995. doi: 10.3390/v12090995 (PMC7551994; doi:10.3390/v12090995)
Supplement: Supplementary file 1 [file viruses-12-00995-s001.zip]

Archive with 1 entries (1 files):
- viruses-877899-supplementary.pdf
